# Supplementary material for: Transcription of human endogenous retroviruses in human brain by RNA-seq analysis
Source: PLoS One. 2019 Jan 3;14(1):e0207353. doi: 10.1371/journal.pone.0207353 (PMC6317784; doi:10.1371/journal.pone.0207353)
Supplement: S1 Dataset — (XLS) [file pone.0207353.s001.xls]

## Sheet: AC sample
	dx		ERV3-16A3_I	ERV3-16A3_LTR	ERVL	ERVL-B4	ERVL-E	HARLEQUIN	HERV-Fc1	HERV-Fc2	HERV15I	HERV16	HERV17	HERV18	HERV19I	HERV1_I	HERV1_LTR	HERV1_LTRb	HERV23	HERV3	HERV30I	HERV35I	HERV38I	HERV39	HERV46I	HERV49I	HERV4_I	HERV4_LTR	HERV52I	HERV57I	HERV9	HERVE	HERVE_a	HERVFH19I	HERVFH21I	HERVG25	HERVH	HERVH48I	HERVI	HERVIP10F	HERVIP10FH	HERVK	HERVK11DI	HERVK11I	HERVK13I	HERVK22I	HERVK3I	HERVK9I	HERVKC4
AC_1	BP		0	0	8	17	0	234	25	0	9	0	98	2	25	0	7	3	1	5	10	8	1	41	7	22	33	0	0	2	73	87	72	20	20	0	1481	149	1	22	86	168	5	85	0	47	61	195	4
AC_2	BP		0	0	9	20	1	187	58	0	11	0	82	4	24	10	6	1	0	6	9	9	0	41	11	17	31	0	0	2	74	136	71	25	20	3	1509	146	3	16	55	152	10	69	0	52	49	211	2
AC_3	Scz		0	0	11	11	1	167	39	0	5	0	70	1	11	3	2	3	0	1	3	9	1	23	7	19	21	0	0	3	48	51	68	17	23	2	1406	146	1	22	59	144	3	43	1	42	35	92	3
AC_4	BP		1	0	5	4	0	68	4	0	0	0	25	1	6	0	1	0	0	0	1	0	0	8	3	4	4	0	1	0	19	20	12	1	4	1	199	29	4	10	29	55	0	17	2	15	13	42	1
AC_6	BP		0	0	15	20	1	164	44	0	13	0	68	1	23	15	3	2	0	9	5	11	2	47	7	21	32	0	0	2	102	131	68	21	20	0	1446	164	1	32	47	192	5	73	1	80	49	199	1
AC_7	Scz		0	0	28	33	4	411	55	0	18	0	150	6	34	14	4	6	0	7	3	14	3	26	11	32	41	0	0	8	93	96	84	19	17	4	1485	180	2	38	167	242	2	110	0	82	69	292	19
AC_8	BP		0	0	11	15	1	164	18	0	4	0	64	3	10	6	2	2	0	5	4	6	5	34	11	19	22	0	0	3	30	55	55	15	16	3	765	93	2	11	68	100	4	31	0	41	31	157	2
AC_10	Scz		0	0	11	18	1	211	22	0	1	0	91	1	25	4	2	6	0	8	5	9	2	30	12	21	22	0	0	2	83	113	80	10	7	5	989	102	2	16	72	209	2	60	0	50	35	159	7
AC_12	Scz		0	0	15	26	2	237	25	0	11	0	84	3	31	6	5	1	0	11	1	12	1	5	4	22	20	0	0	3	59	86	74	8	7	3	854	74	0	10	58	163	7	52	3	53	33	206	2
AC_14	BP		0	0	5	4	0	35	0	0	3	0	16	1	6	0	0	3	0	0	1	1	0	0	1	2	5	0	0	0	26	12	21	2	1	0	236	17	0	3	10	28	2	2	0	9	8	42	2
AC_16	BP		0	0	0	7	0	62	4	0	6	0	20	0	8	2	2	1	0	1	0	2	0	2	5	5	10	0	0	0	21	15	23	2	5	0	231	31	0	5	24	35	0	10	0	13	4	47	0
AC_17	Scz		0	0	9	15	0	184	20	0	6	0	76	4	23	0	5	0	0	6	5	9	0	5	9	5	17	0	0	4	40	61	63	12	8	3	782	85	1	20	74	125	3	50	0	26	36	142	0
AC_18	BP		0	0	14	15	1	220	20	0	12	0	64	1	18	1	3	1	0	4	6	12	3	2	10	18	20	0	1	0	47	72	71	15	17	2	1011	94	2	12	72	164	4	63	5	31	40	185	3
AC_19	Ctr		0	0	15	27	3	244	59	0	13	0	109	4	30	13	8	4	0	19	5	7	1	3	10	31	25	0	0	2	58	148	102	12	11	4	956	110	4	30	80	209	8	79	6	61	64	239	5
AC_20	BP		0	0	10	9	0	177	36	0	10	0	57	4	7	8	3	0	0	10	6	3	1	4	9	29	15	0	0	2	43	58	66	8	18	2	850	106	0	26	82	141	5	35	2	36	60	223	5
AC_21	BP		0	0	21	31	2	433	53	0	14	0	161	3	49	27	12	3	0	27	6	20	4	4	25	42	51	0	0	4	77	187	125	26	26	9	1779	176	3	44	156	296	5	99	1	83	102	418	5
AC_22	Scz		0	0	17	17	3	248	10	0	5	0	99	1	24	8	4	4	0	4	1	13	0	4	3	30	29	0	0	4	34	64	81	13	10	4	977	80	1	16	85	172	2	42	1	50	39	144	2
AC_24	Ctr		0	0	13	13	4	196	23	0	10	0	65	2	15	12	8	1	0	13	3	9	1	4	12	17	30	0	0	1	48	97	81	17	6	2	902	94	0	24	43	212	5	47	0	46	49	212	4
AC_25	Scz		0	0	17	26	1	361	32	0	15	0	169	4	31	6	8	2	0	3	7	10	1	7	19	35	33	0	0	2	82	83	83	42	12	2	1571	175	1	30	132	258	2	84	3	70	74	257	4
AC_26	Scz		0	0	5	6	1	73	7	0	1	0	41	0	7	4	0	0	0	0	4	3	2	2	0	3	14	0	0	0	14	24	20	18	2	0	308	65	1	4	28	68	4	15	2	15	14	85	1
AC_27	Ctr		0	0	14	16	3	209	18	0	3	0	58	2	21	1	7	0	0	6	3	7	1	1	8	10	21	0	0	6	43	72	54	12	15	1	626	70	3	20	56	144	2	46	3	32	51	156	4
AC_29	Ctr		0	0	2	10	0	41	6	0	1	0	25	0	4	2	0	2	0	0	1	1	0	0	3	2	2	0	0	0	13	27	15	7	2	0	262	30	0	2	12	29	0	14	0	9	6	31	2
AC_32	BP		0	0	2	5	0	62	8	0	0	0	17	0	2	0	0	0	0	0	1	3	0	0	1	4	13	0	0	0	13	17	5	1	5	0	173	8	4	4	18	46	0	12	1	11	12	34	0
AC_33	Ctr		0	0	4	1	1	33	6	0	0	0	17	0	3	0	0	0	0	0	0	2	1	0	0	5	10	0	0	0	14	21	12	2	5	1	196	9	0	4	22	22	0	8	1	8	4	16	0
AC_34	BP		0	0	17	21	5	323	33	0	4	0	123	2	21	3	3	3	0	5	5	7	2	1	17	20	37	0	0	4	56	95	83	23	14	4	1245	118	2	25	101	182	5	62	0	64	49	302	1
AC_35	Ctr		0	0	5	18	2	196	31	0	11	0	77	7	30	8	5	2	0	9	4	10	1	1	8	21	29	0	0	0	71	133	62	20	9	2	867	90	1	24	66	232	6	73	0	55	73	261	6
AC_36	BP		0	0	8	20	0	258	9	0	2	0	89	1	16	1	14	1	0	5	1	8	2	2	12	22	33	0	0	4	53	39	52	7	10	1	761	83	2	10	85	122	1	36	0	44	27	89	4
AC_37	Scz		0	0	15	23	0	298	23	0	9	0	137	5	32	11	5	3	0	7	10	11	3	4	9	20	43	0	0	8	91	156	83	24	15	3	1256	134	3	30	71	232	6	69	1	64	91	322	11
AC_38	Ctr		0	0	0	3	0	53	2	0	2	0	21	1	2	1	0	1	0	2	0	1	0	4	2	3	4	0	0	0	13	19	9	2	2	0	162	27	0	3	13	15	2	15	2	12	18	31	0
AC_39	Scz		0	0	9	2	0	68	4	0	2	0	29	1	5	0	1	2	0	1	0	2	1	0	4	7	8	0	0	3	27	18	19	7	3	1	174	18	1	5	17	54	1	15	1	14	17	44	0
AC_40	Scz		0	0	16	35	2	358	55	0	12	0	122	1	35	5	8	4	2	10	8	14	2	3	11	29	50	0	0	5	74	149	89	20	16	5	1420	160	1	28	117	282	4	78	2	72	82	270	11
AC_41	Scz		0	0	4	3	0	45	6	0	3	0	18	1	4	2	0	0	0	1	0	2	0	0	1	6	9	0	0	0	11	30	16	2	1	1	229	17	0	3	14	36	0	15	0	7	6	38	0
AC_42	Scz		0	0	2	3	2	38	6	0	2	0	18	0	4	3	1	2	0	0	1	2	0	0	2	3	8	0	0	1	16	7	11	1	2	2	163	10	0	4	19	17	0	4	0	7	6	24	0
AC_43	Ctr		0	0	1	2	0	35	2	0	0	0	9	0	5	0	2	0	0	0	0	1	0	0	0	4	9	0	0	0	11	21	10	4	1	0	140	14	0	5	14	41	0	10	0	9	9	59	0
AC_44	Scz		0	0	6	3	1	36	0	0	1	0	24	0	1	0	0	0	0	3	0	5	1	0	2	3	6	0	1	0	18	25	17	0	1	1	168	18	0	3	7	26	0	20	0	11	14	47	1
AC_45	Scz		0	0	12	17	0	223	14	0	6	0	97	4	18	7	6	1	0	9	6	14	1	2	9	18	21	0	0	1	75	70	67	15	9	2	919	60	2	23	69	158	2	53	2	49	46	162	6
AC_46	BP		0	0	16	21	1	509	31	0	21	0	133	1	46	5	9	3	0	9	3	12	2	15	14	42	64	0	0	0	64	120	124	18	14	16	1238	108	2	28	158	196	2	61	0	59	93	235	2
AC_47	Scz		0	0	3	6	0	52	9	0	1	0	20	0	4	0	0	0	0	0	0	3	0	1	1	2	5	0	0	0	7	7	16	2	4	0	199	29	0	8	20	18	0	7	0	7	8	33	0
AC_49	Ctr		0	0	9	15	2	276	4	0	11	0	92	4	22	5	8	4	0	2	6	14	3	2	6	14	43	0	0	3	62	48	63	23	5	3	849	80	3	17	80	127	0	50	1	53	24	160	1
AC_51	Ctr		0	0	0	3	0	17	5	0	0	0	8	0	1	0	3	2	0	2	1	0	0	0	0	2	4	0	0	0	8	13	2	0	2	0	118	14	0	1	6	18	0	9	1	5	5	22	0
AC_52	Ctr		0	0	19	24	4	229	36	0	4	0	82	1	29	3	4	3	0	14	4	11	3	2	8	27	19	0	0	3	82	95	93	16	6	2	941	66	1	30	83	168	4	73	1	52	37	213	3
AC_54	Ctr		0	0	16	25	1	315	24	0	17	0	94	5	20	1	12	3	0	5	4	7	2	4	5	25	32	0	0	1	56	115	71	13	13	1	905	81	1	22	84	129	2	58	0	44	42	271	3
AC_55	Scz		0	0	17	24	0	258	22	0	5	0	92	5	45	15	5	1	0	3	4	14	2	1	25	21	28	0	0	1	65	113	84	17	25	6	1013	114	0	26	97	227	8	86	1	86	64	351	27
AC_57	BP		0	0	9	19	0	233	38	0	11	0	125	2	25	11	6	2	0	9	4	18	3	0	13	19	38	0	0	3	66	69	75	18	16	3	1163	139	5	36	83	198	5	75	0	53	44	277	5
AC_58	BP		0	0	12	18	1	201	40	0	4	0	66	2	30	4	1	4	0	6	7	9	0	1	5	19	18	0	0	5	62	91	54	11	16	0	752	79	1	16	77	209	2	53	1	50	49	242	1
AC_60	Ctr		0	0	14	12	2	206	24	0	8	0	59	4	17	2	11	4	0	8	6	13	3	1	6	26	40	0	0	1	60	83	72	11	6	1	866	84	2	23	66	163	0	52	2	53	39	203	2
AC_62	BP		0	0	5	3	1	60	4	0	0	0	11	0	2	4	0	2	0	0	2	4	1	0	0	4	2	0	0	1	28	13	15	1	4	0	199	22	1	4	15	31	3	12	1	7	12	48	0
AC_63	BP		0	0	1	4	0	56	8	0	3	0	20	0	1	0	0	0	0	0	3	4	0	0	1	3	4	0	0	1	12	19	19	5	1	0	207	23	0	3	15	36	0	26	0	13	12	37	1
AC_64	BP		0	0	28	18	5	255	30	0	7	0	111	6	23	14	9	6	0	7	2	12	2	6	16	20	25	0	0	2	47	154	87	14	27	4	1124	130	0	18	90	224	1	88	0	48	50	232	9
AC_65	Ctr		0	0	2	3	0	47	9	0	2	0	12	0	3	0	0	2	0	0	1	3	0	0	1	4	3	0	0	0	18	19	14	5	2	1	156	11	0	2	13	34	0	13	1	15	9	37	2
AC_66	Scz		0	0	8	15	1	165	22	0	6	0	62	1	23	10	4	7	0	7	5	10	1	2	7	17	25	0	0	2	50	41	49	17	11	0	624	47	1	11	59	107	3	30	1	23	39	127	1
AC_67	Ctr		0	0	24	32	1	320	39	0	5	0	116	6	35	12	11	1	0	4	12	25	1	4	16	38	29	0	0	3	58	69	91	19	15	9	1238	147	3	38	103	194	10	69	0	53	44	255	4
AC_68	Scz		0	0	0	2	0	32	8	0	0	0	11	0	6	0	0	0	0	1	0	3	0	3	2	4	5	0	0	1	6	9	8	2	0	1	103	10	0	2	9	24	0	15	0	4	3	24	0
AC_69	BP		0	0	2	3	0	47	0	0	2	0	18	2	2	0	0	0	0	0	1	2	2	2	1	4	4	0	0	2	17	24	10	6	4	0	154	23	1	2	13	55	2	10	2	9	11	47	4
AC_70	Ctr		0	0	23	21	0	195	12	0	5	0	63	5	14	0	4	3	0	13	3	14	2	7	9	19	23	0	1	3	53	128	80	19	13	1	880	82	2	16	66	200	6	60	4	32	43	202	0
AC_71	Ctr		0	0	1	4	0	17	0	0	0	0	12	2	5	2	2	0	0	2	0	1	0	1	0	4	4	0	0	0	6	11	6	4	4	1	142	3	0	1	8	31	0	16	0	2	7	46	0
AC_72	BP		0	0	3	2	0	34	4	0	0	0	11	3	5	0	0	0	0	1	1	0	0	2	1	4	7	0	0	1	17	4	15	0	1	1	110	16	1	3	15	47	0	6	0	5	10	42	0
AC_73	Scz		0	0	16	23	1	386	24	0	6	1	132	4	32	5	9	3	0	3	4	13	0	7	10	36	33	0	0	4	65	43	72	24	16	2	1214	133	0	20	141	150	4	47	0	49	32	184	2
AC_75	Scz		1	0	17	25	5	371	37	0	10	0	131	2	27	3	14	7	0	11	2	12	1	2	15	39	43	0	0	5	75	109	109	18	24	7	1142	121	1	31	117	172	3	72	5	86	44	189	5
AC_78	Scz		0	0	1	7	0	54	18	0	3	0	33	1	3	0	2	1	0	4	1	3	1	0	1	8	7	0	0	0	27	24	12	10	6	0	310	44	0	4	14	29	0	24	0	11	17	67	0
AC_79	Ctr		0	0	5	6	0	42	6	0	1	0	26	1	5	0	2	0	0	0	1	2	0	1	1	5	1	0	0	0	13	23	16	4	5	0	251	15	0	7	17	29	0	14	0	7	4	42	0
AC_81	Scz		0	0	1	4	0	42	2	0	0	0	23	1	6	2	2	2	0	0	0	6	0	1	2	5	11	0	0	0	8	12	10	2	1	0	181	20	0	4	8	22	0	8	0	11	4	54	0
AC_83	Ctr		0	0	1	4	0	44	10	0	1	0	16	3	4	6	3	0	0	1	2	1	1	0	3	2	11	0	0	1	13	18	26	8	2	0	287	38	0	4	19	52	0	20	0	16	18	58	2
AC_84	Ctr		0	0	3	4	0	50	15	0	5	0	35	1	9	6	1	0	0	5	1	4	1	0	5	7	8	0	0	1	25	36	26	1	1	1	213	40	1	8	14	78	0	17	0	17	24	87	0
AC_85	Scz		0	0	0	4	1	54	4	0	0	0	14	0	5	4	0	0	0	0	2	3	0	1	7	5	9	0	0	1	23	31	20	2	4	1	176	20	0	3	19	59	0	24	0	12	17	52	2
AC_86	Ctr		0	0	5	6	1	49	5	0	1	0	15	1	10	3	2	0	0	2	3	3	1	2	2	3	9	0	0	0	18	35	10	3	3	3	184	19	1	9	7	32	0	10	0	22	9	73	3
AC_87	Scz		0	0	11	18	0	221	17	0	5	0	83	3	29	8	9	0	0	4	1	5	2	0	4	13	25	0	0	1	48	53	53	6	5	1	794	72	0	18	64	142	2	41	0	43	51	126	2
AC_88	Scz		0	0	5	8	0	50	9	0	0	0	16	2	10	2	0	1	0	4	1	1	0	3	3	6	8	0	0	2	20	36	12	2	2	1	254	19	0	6	12	80	0	22	0	33	8	67	0
AC_89	BP		0	0	3	5	0	67	11	0	1	0	15	0	8	2	1	0	0	1	2	1	0	1	3	5	5	0	0	1	11	13	12	3	2	0	188	18	0	4	12	40	2	25	0	9	3	24	0
AC_90	Ctr		0	0	5	7	0	66	12	0	3	0	9	0	5	0	0	1	0	1	1	3	0	0	3	4	4	0	0	0	10	20	16	1	4	2	210	21	0	5	19	41	1	11	1	10	11	46	2
AC_91	Ctr		0	0	14	20	1	171	27	0	15	0	89	6	17	7	4	0	0	7	7	14	0	0	10	14	24	0	0	6	49	82	66	19	7	1	911	73	3	22	56	166	4	65	0	41	54	150	3
AC_92	Scz		0	0	18	13	1	278	25	0	9	0	92	2	25	3	5	8	0	10	5	16	1	3	11	27	27	0	0	4	71	70	62	17	11	2	907	95	3	27	97	243	0	93	2	36	56	233	7
AC_93	Scz		0	0	2	7	2	59	12	0	5	0	25	3	5	4	1	1	0	3	3	2	1	0	1	4	12	0	0	3	22	26	29	2	2	1	302	24	0	7	12	43	1	20	0	13	16	47	0
AC_94	Scz		0	0	13	13	4	376	10	0	2	0	85	3	24	3	7	8	0	6	0	10	3	5	8	34	26	0	0	3	45	42	89	6	14	4	1025	121	2	26	97	201	0	57	1	60	53	171	3
AC_96	Ctr		0	0	3	11	0	50	8	0	1	0	24	3	0	2	2	0	0	4	1	1	0	3	0	5	4	0	0	1	15	26	29	7	0	0	200	22	1	6	12	43	0	16	0	11	20	44	0
AC_97	Scz		0	0	2	5	1	60	18	0	2	0	21	0	7	0	5	0	0	0	0	2	0	3	3	9	2	0	0	2	12	22	19	10	1	2	262	31	0	7	34	34	0	13	0	7	17	41	0
AC_98	BP		0	0	4	5	0	71	7	0	0	0	27	0	11	0	3	2	0	4	0	8	0	1	0	7	5	0	0	0	14	28	14	2	1	0	208	30	0	4	12	69	0	21	0	23	10	55	1
AC_99	Ctr		0	0	5	4	1	57	11	0	0	0	18	3	5	0	2	2	0	0	0	1	0	0	4	8	5	0	0	1	8	11	18	2	1	0	223	21	1	5	19	26	0	18	0	17	15	49	0
AC_100	Scz		0	0	2	1	0	50	3	0	0	0	27	0	5	0	0	0	0	0	0	5	2	0	3	5	11	0	1	0	13	4	9	3	0	0	191	22	0	4	19	38	2	15	0	8	3	34	1
AC_101	Scz		0	0	13	18	1	371	13	0	3	0	116	2	20	9	3	5	0	5	3	10	2	6	20	34	26	0	0	2	59	64	78	12	20	2	770	105	0	25	122	162	3	49	0	48	34	146	6
AC_102	BP		0	0	2	5	0	69	2	0	0	0	11	0	4	0	1	0	0	2	0	3	0	0	4	11	5	0	0	0	18	16	14	2	3	0	169	15	1	5	20	29	0	18	0	9	7	29	0
AC_103	Ctr		0	0	3	4	0	56	3	0	1	0	21	0	1	0	2	0	0	1	1	0	0	0	0	5	0	0	0	0	16	14	22	5	3	0	230	23	0	4	19	30	0	16	0	5	10	24	0
		Sum of reads	2	0	722	1017	80	13040	1455	0	411	1	4812	161	1245	340	306	152	3	368	235	565	86	403	525	1190	1521	0	5	147	3212	4598	3815	842	687	153	52281	5452	86	1156	4270	9217	177	3201	65	2647	2558	10629	222
[truncated: 206 more columns]

## Sheet: Total reads
Repeat elements		Sum of reads		consensus length
ERV3-16A3_I		2		5226
ERV3-16A3_LTR		0		422
ERVL		722		5764
ERVL-B4		1017		5714
ERVL-E		80		5667
HARLEQUIN		13040		6896
HERV-Fc1		1455		4629
HERV-Fc2		0		7250
HERV15I		411		8735
HERV16		1		4996
HERV17		4812		8626
HERV18		161		6053
HERV19I		1245		5586
HERV1_I		340		8801
HERV1_LTR		306		508
HERV1_LTRb		152		511
HERV23		3		4843
HERV3		368		8426
HERV30I		235		8257
HERV35I		565		6918
HERV38I		86		1786
HERV39		403		9084
HERV46I		525		6985
HERV49I		1190		6331
HERV4_I		1521		6539
HERV4_LTR		0		306
HERV52I		5		3556
HERV57I		147		5343
HERV9		3212		8399
HERVE		4598		7813
HERVE_a		3815		7847
HERVFH19I		842		7719
HERVFH21I		687		6529
HERVG25		153		6996
HERVH		52281		7713
HERVH48I		5452		6559
HERVI		86		7785
HERVIP10F		1156		7737
HERVIP10FH		4270		5102
HERVK		9217		7536
HERVK11DI		177		7752
HERVK11I		3201		7953
HERVK13I		65		8116
HERVK22I		2647		6823
HERVK3I		2558		7242
HERVK9I		10629		6021
HERVKC4		222		5262
HERVL		12536		5654
HERVL66I		440		4329
HERVL68		10		3037
HERVL74		122		5685
HERVL_40		11		5530
HERVP71A_I		2499		7590
HERVS71		1969		8978
HUERS-P1		2343		6263
HUERS-P2		272		3088
HUERS-P3B		3127		7418
LOR1a_LTR		480		497
LOR1b_LTR		76		461
LOR1I		2584		8120
LTR06		8		476
LTR1		273		785
LTR10A		1931		609
LTR10B		22		522
LTR10B1		60		547
LTR10B2		17		503
LTR10C		4099		586
LTR10D		542		513
LTR10E		1326		637
LTR10F		1253		511
LTR10G		447		523
LTR12		2331		826
LTR12B		1641		667
LTR12C		16292		1577
LTR12D		2894		1254
LTR12E		3487		1322
LTR12F		11823		519
LTR13		15979		1007
LTR13A		4535		966
LTR14		649		548
LTR14A		750		344
LTR14B		2036		608
LTR14C		458		587
LTR15		2753		493
LTR16		0
LTR16A		0
LTR16A1		0
LTR16A2		0
LTR16B		0
LTR16B1		0
LTR16B2		0
LTR16C		3		491
LTR16D		4		464
LTR16D1		0
LTR16D2		0
LTR16E		0
LTR16E1		11		538
LTR16E2		0
LTR17		2540		780
LTR18A		38		357
LTR18B		226		614
LTR18C		77		345
LTR19A		788		486
LTR19B		302		580
LTR19C		170		779
LTR1A2		1272		837
LTR1B		312		826
LTR1B0		237		742
LTR1B1		158		863
LTR1C		55		760
LTR1C1		75		648
LTR1C2		21		783
LTR1C3		36		638
LTR1D		234		983
LTR1D1		103		899
LTR1E		69		841
LTR1F		105		776
LTR1F1		102		729
LTR1F2		191		739
LTR2		32		449
LTR21A		486		505
LTR21B		186		438
LTR21C		50		511
LTR22		110		571
LTR22A		441		454
LTR22B		238		542
LTR22B1		304		526
LTR22B2		199		600
LTR22C		16		509
LTR22C0		107		502
LTR22C2		121		496
LTR22E		91		507
LTR23		148		437
LTR24		170		490
LTR24B		116		576
LTR24C		252		635
LTR25		407		794
LTR25-int		795		7188
LTR26		160		603
LTR26B		346		531
LTR26E		262		622
LTR27		160		636
LTR2752		92		1263
LTR27B		286		594
LTR27C		89		767
LTR27D		68		615
LTR27E		51		1077
LTR28		82		1020
LTR28B		61		974
LTR28C		576		1129
LTR29		123		622
LTR2B		6234		490
LTR2C		1571		462
LTR3		175		432
LTR30		1333		722
LTR31		277		619
LTR32		296		471
LTR33		3		521
LTR33A		0
LTR33B		0
LTR33C		0
LTR34		54		699
LTR35		120		652
LTR35A		315		547
LTR35B		13
LTR36		415		612
LTR37A		11		426
LTR37B		5
LTR38		32		556
LTR38A1		43		794
LTR38B		52
LTR38C		142
LTR39		600		794
LTR3A		982		484
LTR3B		1940		500
LTR4		486		596
LTR40A		51		519
LTR40A1		1
LTR40B		32
LTR40C		1
LTR41		25
LTR41B		0
LTR41C		1
LTR42		221		495
LTR43		1268		602
LTR43B		71
LTR43_I		93		4798
LTR44		31		519
LTR45		32
LTR45B		126
LTR45C		217
LTR46		83
LTR47A		212
LTR47A2		390
LTR47B		62
LTR47B2		225
LTR48		42
LTR48B		211
LTR49		586		595
LTR5		25228		969
LTR50		0
LTR51		58
LTR52		3
LTR53		13
LTR53B		4
LTR54		158
LTR54B		118
LTR55		13
LTR56		296
LTR57		308
LTR58		60
LTR59		41
LTR5A		13988		1033
LTR5B		8295		1002
LTR5_Hs		29578		968
LTR60		8
LTR60B		10
LTR61		646		595
LTR62		301		719
LTR64		65
LTR65		21
LTR66		940		610
LTR67B		1
LTR68		1
LTR69		19
LTR6A		2871		564
LTR6B		4811		558
LTR70		678		1286
LTR71A		389
LTR71B		1194		461
LTR72		498
LTR72B		94
LTR73		139
LTR75		1
LTR75B		0
LTR75_1		13
LTR76		1083		675
LTR77		370
LTR77B		17
LTR78		0
LTR78B		0
LTR79		0
LTR7A		5231		450
LTR7B		11441		464
LTR7C		1321		471
LTR7Y		6934		472
LTR8		4601		691
LTR80A		1
LTR80B		2
LTR81A		0
LTR81AB		0
LTR81B		0
LTR81C		0
LTR82A		0
LTR82B		0
LTR83		0
LTR84a		0
LTR84b		0
LTR86A1		0
LTR86A2		0
LTR86B1		0
LTR86B2		0
LTR86C		0
LTR87		1
LTR89		0
LTR8A		780		727
LTR8B		731		820
LTR9		967		612
LTR91		0
LTR9A1		656		728
LTR9B		702
LTR9C		125
LTR9D		479
MER101		63
MER101B		3
MER101_I		380
MER110		0
MER110A		3
MER110I		0
MER11A		9755		1126
MER11B		9459		1236
MER11C		9052		1071
MER11D		3960		897
MER21		56		933
MER21A		418
MER21B		518
MER21C		204
MER21C_BT		129
MER21I		68
MER31		60
MER31A		535
MER31B		74
MER31_I		143
MER34		83
MER34-int		54
MER34A		60
MER34A1		69
MER34B		121
MER34B_I		7179		5356
MER34C		143
MER34C2		84
MER34D		61
MER39		693		707
MER39B		2081		653
MER41A		5617		554
MER41B		2181		635
MER41C		638
MER41D		155
MER41E		288
MER41F		129
MER41G		128
MER41I		781
MER48		207
MER49		3654		923
MER4A		908		660
MER4A1		5773		472
MER4A1_LTR		2257		600
MER4B		63
MER4BI		991		6758
MER4C		1079		465
MER4CL34		315
MER4D		988
MER4D1		2505		900
MER4D_LTR		817
MER4E		4140		766
MER4E1		3169		763
MER50		1091		734
MER50B		322
MER50C		44
MER50I		1194		7205
MER51A		1411
MER51B		584
MER51C		581
MER51D		71
MER51E		321
MER52A		137
MER52AI		178
MER52C		278
MER52D		233
MER54A		116
MER54B		82
MER57A1		1252
MER57A_I		1179
MER57B1		997
MER57B2		98
MER57C1		26
MER57C2		35
MER57D		15
MER57E1		16
MER57E2		2
MER57E3		81
MER57F		100
MER57I		3049		7537
MER61A		170
MER61B		88
MER61C		179
MER65A		696
MER65B		2
MER65C		73
MER65D		96
MER65I		18
MER66A		68
MER66B		161
MER66C		183
MER66D		61
MER66_I		638
MER67A		83
MER67B		28
MER67C		173
MER67D		121
MER68A		314
MER68B		20
MER68C		0
MER68_I		561
MER70A		3
MER70B		1
MER70C		15
MER72		263
MER72B		199
MER73		34
MER74		14
MER74A		74
MER74B		33
MER74C		3
MER76		4
MER76-int		1
MER77		88
MER83		362
MER83AI		63
MER83B		305
MER83BI		163
MER83C		91
MER84		268
MER84I		186
MER87		32
MER87B		345
MER88		3
MER89		83
MER89I		36
MER9		828
MER90		2
MER90a_LTR		11
MER92A		2
MER92B		17
MER92C		0
MER9a1		2810		513
MER9a2		1081
MER9a3		4410		512
MER9B		799
MLT-int		769
MLT1A0		1146		374
MLT1A1		1274
MLT1B		2067		390
MLT1C		1203
MLT1C1		432
MLT1D		549
MLT1E		34
MLT1E1		36
MLT1E1A		33
MLT1E2		69
MLT1F		55
MLT1F1		69
MLT1F2		24
MLT1F_I		46
MLT1G		0
MLT1G1		3
MLT1G2		0
MLT1G3		1
MLT1H		0
MLT1H1		30
MLT1H2		24
MLT1H_I		0
MLT1I		1
MLT1J		0
MLT1J-int		0
MLT1J1		2
MLT1J2		1
MLT1K		22
MLT1L		0
MLT1M		0
MLT1N2		0
MLT1_I		198
MLT2A1		4177		444
MLT2A2		8508		549
MLT2B2		173
MLT2B3		58
MLT2B4		519
MLT2C2		56
MLT2D		29
MLT2E		1
MLT2F		206
MSTA		12641		428
MSTA1		126
MSTA2		585
MSTB		2675		426
MSTB1		2345
MSTC		1760
MSTD		516
MST_I		20547		1651
PABL_A		1827		660
PABL_AI		1985		5015
PABL_B		521
PABL_BI		7
PRIMA41		1554		7756
PRIMA4_I		1380		8270
PRIMA4_LTR		1099		594
PRIMAX_I		29
PrimLTR79		91
RLTR10B		0
RLTR10C		0
RMER10B		0
THE1A		13232		355
THE1B		18309		364
THE1C		13244		375
THE1D		8167		381

## Sheet: HERV-W Distribution
Brain	ChrY	ChrX	Chr9	Chr8	Chr7	Chr6	Chr5	Chr4	Chr3	Chr22	Chr21	Chr20	Chr2	Chr19	Chr18	Chr17
AC-1		14			8	8		2	4				14	4
AC-2	4	14	2		8	4	2	2	12				6
AC-3		12		4	4	2		2					8	4
AC-4		2			4	2			2		2		2
AC-6		10	2		4		2		4				6	2		2
AC-7	4	28		2	10	8	2	10	12		2		12	6		4
AC-8		20		2	2	2	2	4	2				4
AC-10		20		2	2	2	2	4	2				4
AC12		26		2	2	2	2	4	8				10			2
AC-14		2			2	2								2
AC-16		8						2
AC-17		14		2	4	10	2		2				13	2
AC-18	2	10		2	4	4	2		6	10				2		2
AC-19	2	28			12	12	4		4				8	2		2
AC-20		6		2	4	6		4	4				12	4
AC-21	2	43		6	16	16	4	6	11		2		1	6		2
AC-22		14		8	4		2	2	14				10	4
AC-23		30		2	14	4	4	2	2				8
AC-24	2	4		6	4	12	2	4	2				4	2
AC-25		36	6	6	12	18	2	16	9		2		16	2
AC-26	2	8	2		2				1		2		6
AC-27		8			4	4	2		4				6	4
AC-29				4	2				6				2	2		2
AC-32		8				2			2
AC-33		2						4					2
AC-34		36		4	6	8	2	6	8				8	8
AC-35		22			4	2	2	4	2				6	6		2
AC-36		26		4		4	6	4	2	2			6	4
AC-37		12		4	16	10		2	6		2		6		1	2
AC-38		8		2	2	2			4
AC-39	2	4		2		4	6						6	4
AC-40	4	38		4	12	6	2		12				10	12		6
AC-41		2		2					2				4	2
AC-42		10			2	2							2
AC-43		2		2	2			2	2
AC-44				2	2										2
AC-45	2	22		2	4	4		7	6				10	2	2	2
AC-46	6	78				14	6	4	4				14	8	2
AC-47	4			2		2			2	4				4
AC-49	4	24		4	6		2		10		2		2	2		2
AC-51								2
AC-52	4	10		6	2	6	4		4				2	6
AC-54	4	34		2	14	6			8				4	4
AC-55		10		4	10	4	2		10					2		2
AC-57		24			8	4	4	4	3				19	4
AC-58		4			8	2			2		2		2	2		2
AC-60		8			8	2	2		2				2			2
AC-62		2			2				2				4
AC-63		8						2								2
AC-64		34		6	10	10			8		2	2	3	2
AC-65				2	2	2			2
AC-66		12		4	6	1			2			1	4	2
AC-67		52		2	8	2		8	6		2		4	2
AC-68		6						2	2				2	2
AC-69		8				2	2
AC-70	2	10		2	2	2	4	4	2				8	2		2
AC-71					4
AC-72					2
AC-73	4	26		6	10	6	6	6	14				22	4
AC-75		36		2	11	4	6	2	11				18	2		2
AC-78		6		2		2	2	2	2				2	2
AC-79		4			2	6		2	2					2	2
AC-81		4				2			2				2			2
AC-83		2		2	2	2			2
AC-84	2	4			2	2							2	2	2	2
AC-85		4						2	2				2	4
AC-86		2						2	2					2
AC-87		30	2		2	8	2	2	4				12	2
AC-88					2			2	4				2	2
AC-89
AC-90		2				2			2				4
AC-91	2	10	2		4	4		6	4				8	2	2	2
AC-92	4	26		6		4	2	6	6				8	2		1
AC-93		4			2	4							4	2
AC-94		20			4	4	2		6				8	6
AC-96		6			1	2		2	1				4
AC-97						2							6
AC-98		4				2							2	4
AC-99					4	2		4						2
AC-100		6			4	4		2			2					2
AC-101	6	20	4	2	10	4		8	6				8
AC-102	2	8							4
AC-103		8			4	2							2
Sum of reads	70	1105	20	132	334	289	100	167	300	16	22	3	398	168	13	51
